# Supplementary material for: A hop testing alternative for functional performance following anterior cruciate ligament reconstruction
Source: PLoS One. 2024 Aug 16;19(8):e0309003. doi: 10.1371/journal.pone.0309003 (PMC11329148; doi:10.1371/journal.pone.0309003)
Supplement: S1 Data — (XLSX) [file pone.0309003.s003.xlsx]

## Sheet: Group_Dataset
Subject_ID	Time_Since_Surgery	Mass	Height	Age	Sex	NO_Isokinetic_60_Peak_TQ_BW	OP_Isokinetic_60_Peak_TQ_BW	NO_Isokinetic_180_Peak_TQ_BW	OP_Isokinetic_180_Peak_TQ_BW	NO_Isokinetic_300_Peak_TQ_BW	OP_Isokinetic_300_Peak_TQ_BW	OP_6m_avg	NO_6m_avg	OP_6m_velo	NO_6m_velo	OP_RSR	NO_RSR	OP_RSR_Adj	OP_RSR_Adj	NO_Isokinetic_60_Avg_Power_BW	OP_Isokinetic_60_Avg_Power_BW	NO_Isokinetic_180_Avg_Power_BW	OP_Isokinetic_180_Avg_Power_BW	NO_Isokinetic_300_Avg_Power_BW	OP_Isokinetic_300_Avg_Power_BW
1	48	67.9	1.71	43	Male	2.795	1.739	1.99	1.538	1.417	1.322	2.29	1.87	2.62009	3.20856	1.72222	1.5	4.51237	4.81283	189.102	106.775	328.277	228.424	311.193	279.823
2	24	59	1.61	15	Female	2.281	1.151	1.783	1.033	1.427	0.893	2.13	2.34	2.8169	2.5641	1.48571	1.42058	4.18511	3.64253	131.525	73.2203	285.254	150	320.339	130.508
2	30	58	1.61	15	Female	2.227	1.107	1.705	1.071	1.269	0.802	2.21	2.09	2.71493	2.87081	1.10998	1.2193	3.01353	3.50037	111.379	60.3448	254.655	163.621	253.793	166.034
3	52	55.9	1.61	39	Female	2.373	1.433	1.491	1.082	1.199	0.837	2.47	2.27	2.42915	2.64317	1.1769	1.43939	2.85887	3.80456	153.309	95.3488	229.517	172.272	262.791	203.578
4	40	60.2	1.65	25	Male	1.959	2.202	1.482	1.728	1.129	1.297	1.86	1.61	3.22581	3.72671	1.27106	1.26845	4.10018	4.72714	124.086	129.9	225.083	215.615	225.249	201.329
5	24	75	1.68	37	Male	3.124	1.852	2.171	1.567	1.671	1.365	1.96	1.75	3.06122	3.42857	1.18091	1.51019	3.61502	5.17781	204.267	106.933	358.8	209.733	349.2	232.667
6	26	54.6	1.67	17	Female	2.768	1.961	2.1	1.443	1.74	1.199	1.73	1.7	3.46821	3.52941	1.31238	1.76646	4.55159	6.23455	147.07	111.355	384.982	223.26	435.714	294.322
7	24	76.91	1.78	24	Male	2.349	1.958	1.836	1.645	1.488	1.343	2.97	2.85	2.0202	2.10526	1.16496	1.31798	2.35345	2.77469	135.743	123.131	350.28	293.72	396.177	372.123
8	52	87.8	1.67	19	Male	2.219	2.186	2.031	1.924	1.76	1.581	1.98	1.94	3.0303	3.09278	1.62013	1.84598	4.90948	5.70922	149.886	140.661	299.886	309.567	389.749	343.964
9	35	103.14	1.78	36	Male	2.161	1.383	1.514	1.068	1.156	0.592	2.84	2.65	2.11268	2.26415	1.06604	1.31568	2.25219	2.97891	108.59	87.9387	237.25	158.232	285.34	117.219
10	36	72.7	1.765	17	Male	2.859	2.071	1.836	1.474	1.534	1.2	1.57	1.58	3.82166	3.79747	1.09556	1.16832	4.18687	4.43665	169.051	138.927	305.64	275.103	351.444	307.978
10	48	69.5	1.75	17	Male	2.762	2.315	1.826	1.592	1.448	1.321	1.7	1.75	3.52941	3.42857	1.29825	1.16908	4.58204	4.00827	184.892	147.914	339.712	289.353	402.734	338.849
11	52	97.4	1.87	23	Male	2.66	1.864	1.794	1.429	1.569	1.209	1.53	1.53	3.92157	3.92157	1.29167	1.19432	5.06535	4.68361	180.493	148.871	305.339	270.431	357.7	316.222
12	58	62.8	1.57	16	Female	2.342	1.562	1.582	1.367	1.335	1.124	2.28	2.07	2.63158	2.89855	1.11153	1.30725	2.92507	3.78913	132.803	91.4013	252.866	166.401	329.777	247.93
12	66	60.8	1.57	16	Female	2.352	1.566	1.745	1.393	1.371	1.22	2.02	1.85	2.9703	3.24324	0.96905	1.81944	2.87837	5.90089	120.066	105.263	239.474	214.967	305.921	284.868
13	23	79.8	1.78	20	Male	2.93	1.588	1.78	1.203	1.112	0.932	1.97	1.87	3.04569	3.20856	1.46227	1.63413	4.4536	5.24318	144.862	89.9749	236.842	119.674	185.84	198.872
14	48	91.1	1.84	31	Male	3.362	2.879	1.991	2.039	1.59	1.574	2.26	2.2	2.65487	2.72727	1.53349	1.40345	4.07121	3.82759	222.283	170.033	374.753	340.285	371.899	405.159
15	68	69.3	1.64	27	Female	1.637	0.621	1.154	0.459	0.944	0.435	4.9	3.53	1.22449	1.69972	1.00734	1.43148	1.23347	2.43311	101.01	37.0851	169.553	58.153	178.499	69.9856
16	27	62.2	1.72	16	Male	2.531	1.95	1.915	1.524	1.475	1.256	1.81	1.89	3.31492	3.1746	1.46237	1.47222	4.84765	4.67371	131.511	110.611	246.945	214.952	280.868	278.457
17	27	101.9	1.78	25	Male	2.15	1.413	1.884	1.212	1.392	1.006	1.91	1.64	3.14136	3.65854	0.750575	0.849355	2.35783	3.1074	121.786	79.686	284.691	192.444	359.666	195.289
18	27	89.2	1.73	28	Male	0.939	0.525	0.572	0.39	0.333	0.258	1.65	1.79	3.63636	3.35196	0.857145	1.08879	3.11689	3.64959	154.933	106.839	268.834	155.045	205.045	143.274
19	52	69.5	1.78	22	Male	2.569	3.302	2.307	2.593	1.855	2.105	1.75	1.87	3.42857	3.20856	1.29128	1.04743	4.42725	3.36074	197.698	242.446	384.029	470.647	474.101	514.388
20	51	54.9	1.6	35	Female	2.286	1.519	1.388	1.078	1.056	0.887	2.38	1.95	2.52101	3.07692	1.50676	1.71232	3.79854	5.26866	158.106	108.743	251.548	181.239	266.12	214.39
21	40	56	1.72	42	Female	2.07	1.778	1.271	0.965	1.018	0.764	2.67	2.58	2.24719	2.32558	1.48889	1.56563	3.34582	3.64099	118.929	116.071	216.964	177.857	193.929	180.357
22	53	62.82	1.64	35	Female	2.315	1.599	1.455	1.157	1.075	0.898	4.07	4.33	1.4742	1.38568	1.35	1.40494	1.99017	1.9468	136.74	99.809	249.443	195.479	290.353	210.92
23	80	63.77	1.66	34	Female	2.424	1.836	1.658	1.33	1.316	0.984	2.72	2.84	2.20588	2.11268	1.52555	1.32224	3.36518	2.79348	157.284	135.801	297.632	248.863	305.002	251.529
24	27	79.05	1.79	29	Male	2.878	2.005	2.026	1.374	1.501	1.021	2.13	2.13	2.8169	2.8169	1.37075	1.63532	3.86128	4.60654	184.82	138.014	369.133	276.913	450.348	315.876
25	18	85.55	1.76	35	Male	3.632	2.254	2.406	1.876	1.871	1.304	2.03	1.85	2.95567	3.24324	1.18344	1.44907	3.49784	4.69969	229.924	152.425	389.831	286.85	469.316	288.369
26	32	58.5	1.65	17	Female	2.211	0.68	1.489	0.661	1.152	0.808	2.74	2.75	2.18978	2.18182	1.37227	1.4341	3.00497	3.12896	115.385	43.9316	218.803	89.7436	241.538	103.932

## Sheet: Correlation_Dataset
Subject_ID	Time_Since_Surgery	Mass	Height	BMI	Age	Sex	Leg	Timed_Hop_RSR	Timed_Hop_RSR_Adj	Hop_Time	Isokinetic_60_Peak_TQ_BW	Isokinetic_180_Peak_TQ_BW	Isokinetic_300_Peak_TQ_BW	Isokinetic_60_Power	Isokinetic_180_Power	Isokinetic_300_Power
1	48	67.9	1.71	23.2208	43	0	0	1.72222	4.51237	2.29	173.9	153.8	132.2	106.775	228.424	279.823
1	48	67.9	1.71	23.2208	43	0	1	1.5	4.81283	1.87	279.5	199	141.7	189.102	328.277	311.193
2	24	59	1.61	22.7615	15	1	0	1.48571	4.18511	2.13	115.1	103.3	89.3	73.2203	150	130.508
2	30	58	1.61	22.3757	15	1	0	1.10998	3.01353	2.21	110.7	107.1	80.2	60.3448	163.621	166.034
2	24	59	1.61	22.7615	15	1	1	1.42058	3.64253	2.34	228.1	178.3	142.7	131.525	285.254	320.339
2	30	58	1.61	22.3757	15	1	1	1.2193	3.50037	2.09	222.7	170.5	126.9	111.379	254.655	253.793
3	52	55.9	1.61	21.5655	39	1	0	1.1769	2.85887	2.47	143.3	108.2	83.7	95.3488	172.272	203.578
3	52	55.9	1.61	21.5655	39	1	1	1.43939	3.80456	2.27	237.3	149.1	119.9	153.309	229.517	262.791
4	40	60.2	1.65	22.112	25	0	0	1.27106	4.10018	1.86	220.2	172.8	129.7	129.9	215.615	201.329
4	40	60.2	1.65	22.112	25	0	1	1.26845	4.72714	1.61	195.9	148.2	112.9	124.086	225.083	225.249
5	24	75	1.68	26.5731	37	0	0	1.18091	3.61502	1.96	185.2	156.7	136.5	106.933	209.733	232.667
5	24	75	1.68	26.5731	37	0	1	1.51019	5.17781	1.75	312.4	217.1	167.1	204.267	358.8	349.2
6	26	54.6	1.67	19.5776	17	1	0	1.31238	4.55159	1.73	196.1	144.3	119.9	111.355	223.26	294.322
6	26	54.6	1.67	19.5776	17	1	1	1.76646	6.23455	1.7	276.8	210	174	147.07	384.982	435.714
7	24	76.91	1.78	24.2741	24	0	0	1.16496	2.35345	2.97	195.8	164.5	134.3	123.131	293.72	372.123
7	24	76.91	1.78	24.2741	24	0	1	1.31798	2.77469	2.85	234.9	183.6	148.8	135.743	350.28	396.177
8	52	87.8	1.67	31.4819	19	0	0	1.62013	4.90948	1.98	218.6	192.4	158.1	140.661	309.567	343.964
8	52	87.8	1.67	31.4819	19	0	1	1.84598	5.70922	1.94	221.9	203.1	176	149.886	299.886	389.749
9	35	103.14	1.78	32.5527	36	0	0	1.06604	2.25219	2.84	138.3	106.8	59.2	87.9387	158.232	117.219
9	35	103.14	1.78	32.5527	36	0	1	1.31568	2.97891	2.65	216.1	151.4	115.6	108.59	237.25	285.34
10	36	72.7	1.765	23.337	17	0	0	1.09556	4.18687	1.57	207.1	147.4	120	138.927	275.103	307.978
10	48	69.5	1.75	22.6939	17	0	0	1.29825	4.58204	1.7	231.5	159.2	132.1	147.914	289.353	338.849
10	36	72.7	1.765	23.337	17	0	1	1.16832	4.43665	1.58	285.9	183.6	153.4	169.051	305.64	351.444
10	48	69.5	1.75	22.6939	17	0	1	1.16908	4.00827	1.75	276.2	182.6	144.8	184.892	339.712	402.734
11	52	97.4	1.87	27.8532	23	0	0	1.29167	5.06535	1.53	186.4	142.9	120.9	148.871	270.431	316.222
11	52	97.4	1.87	27.8532	23	0	1	1.19432	4.68361	1.53	266	179.4	156.9	180.493	305.339	357.7
12	58	62.8	1.57	25.4777	16	1	0	1.11153	2.92507	2.28	156.2	136.7	112.4	91.4013	166.401	247.93
12	66	60.8	1.57	24.6663	16	1	0	0.96905	2.87837	2.02	156.6	139.3	122	105.263	214.967	284.868
12	58	62.8	1.57	25.4777	16	1	1	1.30725	3.78913	2.07	234.2	158.2	133.5	132.803	252.866	329.777
12	66	60.8	1.57	24.6663	16	1	1	1.81944	5.90089	1.85	235.2	174.5	137.1	120.066	239.474	305.921
13	23	79.8	1.78	25.1862	20	0	0	1.46227	4.4536	1.97	158.8	120.3	93.2	89.9749	119.674	198.872
13	23	79.8	1.78	25.1862	20	0	1	1.63413	5.24318	1.87	293	178	111.2	144.862	236.842	185.84
14	48	91.1	1.84	26.9081	31	0	0	1.53349	4.07121	2.26	287.9	203.9	157.4	170.033	340.285	405.159
14	48	91.1	1.84	26.9081	31	0	1	1.40345	3.82759	2.2	336.2	199.1	159	222.283	374.753	371.899
15	68	69.3	1.64	25.7659	27	1	0	1.00734	1.23347	4.9	62.1	45.9	43.5	37.0851	58.153	69.9856
15	68	69.3	1.64	25.7659	27	1	1	1.43148	2.43311	3.53	163.7	115.4	94.4	101.01	169.553	178.499
16	27	62.2	1.72	21.0249	16	0	0	1.46237	4.84765	1.81	195	152.4	125.6	110.611	214.952	278.457
16	27	62.2	1.72	21.0249	16	0	1	1.47222	4.67371	1.89	253.1	191.5	147.5	131.511	246.945	280.868
17	27	101.9	1.78	32.1613	25	0	0	0.750575	2.35783	1.91	141.3	121.2	100.6	79.686	192.444	195.289
17	27	101.9	1.78	32.1613	25	0	1	0.849355	3.1074	1.64	215	188.4	139.2	121.786	284.691	359.666
18	27	89.2	1.73	29.8039	28	0	0	0.857145	3.11689	1.65	52.5	39	25.8	106.839	155.045	143.274
18	27	89.2	1.73	29.8039	28	0	1	1.08879	3.64959	1.79	93.9	57.2	33.3	154.933	268.834	205.045
19	52	69.5	1.78	21.9354	22	0	0	1.29128	4.42725	1.75	330.2	259.3	210.5	242.446	470.647	514.388
19	52	69.5	1.78	21.9354	22	0	1	1.04743	3.36074	1.87	256.9	230.7	185.5	197.698	384.029	474.101
20	51	54.9	1.6	21.4453	35	1	0	1.50676	3.79854	2.38	151.9	107.8	88.7	108.743	181.239	214.39
20	51	54.9	1.6	21.4453	35	1	1	1.71232	5.26866	1.95	228.6	138.8	105.6	158.106	251.548	266.12
21	40	56	1.72	18.9292	42	1	0	1.48889	3.34582	2.67	177.8	96.5	76.4	116.071	177.857	180.357
21	40	56	1.72	18.9292	42	1	1	1.56563	3.64099	2.58	207	127.1	101.8	118.929	216.964	193.929
22	53	62.82	1.64	23.3566	35	1	0	1.35	1.99017	4.07	159.9	115.7	89.8	99.809	195.479	210.92
22	53	62.82	1.64	23.3566	35	1	1	1.40494	1.9468	4.33	231.5	145.5	107.5	136.74	249.443	290.353
23	80	63.77	1.66	23.142	34	1	0	1.52555	3.36518	2.72	183.6	133	98.4	135.801	248.863	251.529
23	80	63.77	1.66	23.142	34	1	1	1.32224	2.79348	2.84	242.4	165.8	131.6	157.284	297.632	305.002
24	27	79.05	1.79	24.6715	29	0	0	1.37075	3.86128	2.13	200.5	137.4	102.1	138.014	276.913	315.876
24	27	79.05	1.79	24.6715	29	0	1	1.63532	4.60654	2.13	287.8	202.6	150.1	184.82	369.133	450.348
25	18	85.55	1.76	27.6182	35	0	0	1.18344	3.49784	2.03	225.4	187.6	130.4	152.425	286.85	288.369
25	18	85.55	1.76	27.6182	35	0	1	1.44907	4.69969	1.85	363.2	240.6	187.1	229.924	389.831	469.316
26	32	58.5	1.65	21.4876	17	1	0	1.37227	3.00497	2.74	68	66.1	80.8	43.9316	89.7436	103.932
26	32	58.5	1.65	21.4876	17	1	1	1.4341	3.12896	2.75	221.1	148.9	115.2	115.385	218.803	241.538

## Sheet: Reliability_Dataset
Subject	Side	RSI_1	RSI_2	RSI_3
1	NO	1.73529	1.26471	1.64706
1	OP		1.72222	1.44444
2	OP	1.13889		1.08108
2	NO	1.10526		1.33333
3	OP	1.23273	1.21491	1.31532
3	NO	1.37878	1.48701	1.4786
4	NO	1.275	1.2619
4	OP	1.2	1.34211	1.15789
5	OP	1.12925	1.23256	1.20455
5	NO	1.57895	1.44144	1.35043
6	OP	1.15	1.47475	1.44762
6	NO		1.56863	1.96428
7	NO	1.33333	1.30263	1.35616
7	OP	1.125	1.20492	1.04444
8	NO	1.65625	2.03571	1.90323
8	OP	1.45455	1.78571	1.7
9	OP	1.0566	1.07547	1.12025
9	NO	1.17105	1.46032	1.4878
10	NO	1.19305	1.25063	1.15972
10	OP	1.21015	1.18366	1.46727
11	NO	1.11364	1.275	1.36842
11	OP		0.95833	1.625
12	OP	1.14167	0.938905	0.94314
12	NO	1.64613	1.69444	1.15333
13	NO	1.65714	1.61111	1.72727
13	OP	1.44444	1.30556	1.41509
14	NO		1.67647	1.13043
14	OP	1.65789	1.40909	1.55556
15	OP	1.05634	0.95833	1.06667
15	NO	1.46296	1.4	1.36364
16	OP	1.62745	1.2973	1.2
16	NO	1.44444	1.5	1.55882
17	OP	0.8	0.70115	0.68966
17	NO	0.86538	0.83333	0.83673
18	OP	0.83929	0.875	0.94
18	NO	1.35	0.82759	0.88889
19	NO	0.91304	1.18182	1.29545
19	OP	1.35	1.23256	1.2
20	OP	1.5	1.51351	1.325
20	NO	1.71875	1.70588	1.5
21	OP	1.48889	1.48889	1.35484
21	NO	1.6	1.53125	1.48387
22	NO	1.41333	1.39655	1.47273
22	OP	1.33333	1.36667	1.376
23	OP	1.83051	1.22059	1.44231
23	NO	1.34146	1.30303	1.45098
24	OP	1.28205	1.45946	1.54286
24	NO	1.52778	1.74286	1.6
25	OP	1.13158	1.23529	1.29412
26	NO	1.7037	1.19444	1.17647
26	NO	1.45312	1.41509	1.48
26	OP	1.35238	1.39216	1.46154
